# Supplementary material for: Coordination of Pickpocket ion channel delivery and dendrite growth in Drosophila sensory neurons
Source: PLoS Genet. 2023 Nov 9;19(11):e1011025. doi: 10.1371/journal.pgen.1011025 (PMC10662761; doi:10.1371/journal.pgen.1011025)
Supplement: S1 Table — (XLSX) [file pgen.1011025.s009.xlsx]

## Sheet: Control GFP(11)EC-CD4-tdTomato 
Genotype (control)	GFP(11)EC::CD4::tdTomato			A = FRAP'ed dendrite		B = Reference dendrite
Neuron 1 (Larva 1)		AU	A/B	% recovery		Neuron 2 (Larva 2)		AU	A/B	% recovery		Neuron 3 (Larva 3)		AU	A/B	% recovery		Neuron 4 (Larva 4)		AU	A/B	% recovery		Neuron 5 (Larva 5)		AU	A/B	% recovery		Neuron 6 (Larva 6)		AU	A/B	% recovery		Neuron 7 (Larva 7)		AU	A/B	% recovery		Neuron 8 (Larva 8)		AU	A/B	% recovery
Pre	A0	72.9779	0.954344	1		Pre	A0	63.1207	0.860117	1		Pre	A0	63.392	1.00418	1		Pre	A0	79.1344	0.985647	1		Pre	A0	67.1231	0.994614	1		Pre	A0	63.7139	0.908365	1		Pre	A0	93.8329	1.18167	1		Pre	A0	69.7167	0.844159	1
	B0	76.4692					B0	73.3861					B0	63.128					B0	80.2868					B0	67.4866					B0	70.1413					B0	79.4069					B0	82.5872
Post 1 min	A1	7.19875	0.114452	0.119928		Post 1 min	A1	12.2871	0.176596	0.205316		Post 1 min	A1	10.5148	0.153232	0.152594		Post 1 min	A1	10.916	0.14697	0.14911		Post 1 min	A1	14.3277	0.215139	0.216304		Post 1 min	A1	9.23165	0.153167	0.168618		Post 1 min	A1	8.99984	0.119543	0.101164		Post 1 min	A1	11.5313	0.160406	0.190019
	B1	62.8973					B1	69.5776					B1	68.62					B1	74.2738					B1	66.5974					B1	60.2719					B1	75.2853					B1	71.8884
Post 3 min	A2	12.4392	0.179605	0.188198		Post 3 min	A2	14.4843	0.242113	0.281488		Post 3 min	A2	15.5581	0.235242	0.234263		Post 3 min	A2	15.5581	0.225025	0.228302		Post 3 min	A2	13.8641	0.250097	0.251452		Post 3 min	A2	10.9655	0.181279	0.199566		Post 3 min	A2	13.586	0.199988	0.169241		Post 3 min	A2	14.8464	0.213285	0.25266
	B2	69.2586					B2	59.8248					B2	66.1364					B2	69.1395					B2	55.4349					B2	60.49					B2	67.9343					B2	69.6083
Post 5 min	A3	12.9718	0.177635	0.186133		Post 5 min	A3	17.3967	0.26555	0.308737		Post 5 min	A3	16.0997	0.232577	0.231608		Post 5 min	A3	20.689	0.285594	0.289752		Post 5 min	A3	16.4104	0.281857	0.283383		Post 5 min	A3	15.0339	0.236065	0.259879		Post 5 min	A3	18.6443	0.273648	0.231577		Post 5 min	A3	15.8719	0.247064	0.292675
	B3	73.025					B3	65.512					B3	69.223					B3	72.4421					B3	58.2223					B3	63.6855					B3	68.1322					B3	64.2422
Post 10 min	A4	26.2193	0.456142	0.477964		Post 10 min	A4	23.5655	0.380585	0.44248		Post 10 min	A4	23.8333	0.364491	0.362973		Post 10 min	A4	26.9796	0.391176	0.396873		Post 10 min	A4	21.2023	0.46514	0.467659		Post 10 min	A4	16.7629	0.331562	0.36501		Post 10 min	A4	31.5204	0.490457	0.415054		Post 10 min	A4	22.4827	0.411133	0.487032
	B4	57.4806					B4	61.9193					B4	65.3879					B4	68.9703					B4	45.5827					B4	50.5573					B4	64.2673					B4	54.6848
Post 20 min	A5	38.0442	0.665045	0.696861		Post 20 min	A5	31.6051	0.542129	0.630297		Post 20 min	A5	23.8549	0.357933	0.356443		Post 20 min	A5	37.1657	0.549707	0.557712		Post 20 min	A5	28.2017	0.571178	0.574271		Post 20 min	A5	26.3359	0.498619	0.548919		Post 20 min	A5	42.8196	0.666726	0.564223		Post 20 min	A5	33.6236	0.506789	0.600348
	B5	57.2054					B5	58.2981					B5	66.6464					B5	67.6101					B5	49.3747					B5	52.8177					B5	64.2237					B5	66.3464
(A) % recovery in FRAP'ed dendrite												(B) GFP signal (AU) in reference dendrite - Control for signal bleaching
	Pre	Post1min	Post3min	Post5min	Post10min	Post20min							Pre	Post1min	Post3min	Post5min	Post10min	Post20min
Neuron 1 (Larva 1)	1	0.119928	0.188198	0.186133	0.477964	0.696861						Neuron 1 (larva 1)	76.4692	62.8973	69.2586	73.025	57.4806	57.2054
Neuron 2 (Larva 2)	1	0.205316	0.242113	0.308737	0.44248	0.630297						Neuron 2 (larva 2)	73.3861	69.5776	59.8248	65.512	61.9193	58.2981
Neuron 3 (Larva 3)	1	0.152594	0.234263	0.231608	0.362973	0.356443						Neuron 3 (larva 3)	63.128	68.62	66.1364	69.223	65.3879	66.6464
Neuron 4 (Larva 4)	1	0.14911	0.228302	0.289752	0.396873	0.557712						Neuron 4 (larva 4)	80.2868	74.2738	69.1395	72.4421	68.9703	67.6101
Neuron 5 (Larva 5)	1	0.216304	0.251452	0.283383	0.467659	0.574271						Neuron 5 (larva 5)	67.4866	66.5974	55.4349	58.2223	45.5827	49.3747
Neuron 6 (Larva 6)	1	0.168618	0.199566	0.259879	0.36501	0.548919						Neuron 6 (larva 6)	70.1413	60.2719	60.49	63.6855	50.5573	52.8177
Neuron 7 (Larva 7)	1	0.101164	0.169241	0.231577	0.415054	0.564223						Neuron 7 (larva 7)	79.4069	75.2853	67.9343	68.1322	64.2673	64.2237
Neuron 8 (Larva 8)	1	0.190019	0.25266	0.292675	0.487032	0.600348						Neuron 8 (larva 8)	82.5872	71.8884	69.6083	64.2422	54.6848	66.3464
Avg	1	0.162882	0.220724	0.260468	0.426881	0.566134						Avg	74.1115	68.6765	64.7283	66.8105	58.6063	60.3153
SD	0	0.0403085	0.0312099	0.0413062	0.0494057	0.0976763												81% of starting signal value
n	8	8	8	8	8	8
SEM	0	0.0142512	0.0110344	0.014604	0.0174676	0.0345338

## Sheet: Experiment Ppk1GFP(11x3)EC
Genotype (experiment)	Ppk1::GFP(11x3)EC::mCherryC-term			A = FRAP'ed dendrite		B = Reference dendrite
Neuron 1 (Larva 1)		AU	A/B	% recovery		Neuron 2 (Larva 2)		AU	A/B	% recovery		Neuron 3 (Larva 3)		AU	A/B	% recovery		Neuron 4 (Larva 4)		AU	A/B	% recovery		Neuron 5 (Larva 5)		AU	A/B	% recovery		Neuron 6 (Larva 6)		AU	A/B	% recovery		Neuron 7 (Larva 7)		AU	A/B	% recovery		Neuron 8 (Larva 8)		AU	A/B	% recovery
Pre	A0	76.4894	1.24968	1		Pre	A0	75.442	1.24884	1		Pre	A0	68.5922	1.04637	1		Pre	A0	43.4635	0.612385	1		Pre	A0	90.2642	0.921992	1		Pre	A0	59.7861	0.726362	1		Pre	A0	58.6595	0.852457	1		Pre	A0	47.0844	0.866554	1
	B0	61.2074					B0	60.4096					B0	65.5526					B0	70.9741					B0	97.9013					B0	82.3089					B0	68.8123					B0	54.3352
Post 1 min	A1	12.7431	0.170283	0.136262		Post 1 min	A1	8.85987	0.154565	0.123766		Post 1 min	A1	12.0011	0.205658	0.196544		Post 1 min	A1	7.93384	0.133672	0.218281		Post 1 min	A1	11.2362	0.11588	0.125684		Post 1 min	A1	7.92431	0.112797	0.155291		Post 1 min	A1	7.26738	0.100084	0.117407		Post 1 min	A1	6.41284	0.115062	0.132781
	B1	74.8347					B1	57.3214					B1	58.3548					B1	59.3531					B1	96.9645					B1	70.2528					B1	72.6126					B1	55.7338
Post 3 min	A2	12.0666	0.175618	0.140531		Post 3 min	A2	9.0522	0.144692	0.115861		Post 3 min	A2	12.4373	0.233092	0.222763		Post 3 min	A2	8.045	0.139384	0.227608		Post 3 min	A2	12.1644	0.131476	0.1426		Post 3 min	A2	8.44875	0.130048	0.17904		Post 3 min	A2	6.69255	0.108834	0.127671		Post 3 min	A2	7.35463	0.14809	0.170895
	B2	68.7093					B2	62.5617					B2	53.3581					B2	57.7184					B2	92.522					B2	64.9665					B2	61.493					B2	49.6633
Post 5 min	A3	12.5749	0.187724	0.150218		Post 5 min	A3	9.95597	0.180752	0.144736		Post 5 min	A3	13.0501	0.247452	0.236486		Post 5 min	A3	9.30651	0.171962	0.280807		Post 5 min	A3	13.0971	0.151385	0.164193		Post 5 min	A3	9.56672	0.148465	0.204396		Post 5 min	A3	8.39712	0.133151	0.156197		Post 5 min	A3	7.20338	0.148003	0.170795
	B3	66.9862					B3	55.0807					B3	52.7379					B3	54.1196					B3	86.5155					B3	64.4374					B3	63.0646					B3	48.6705
Post 10 min	A4	18.7883	0.274843	0.219931		Post 10 min	A4	12.3952	0.221895	0.177681		Post 10 min	A4	18.9122	0.39631	0.378748		Post 10 min	A4	10.8301	0.195147	0.318668		Post 10 min	A4	14.276	0.174225	0.188966		Post 10 min	A4	12.4952	0.216207	0.297658		Post 10 min	A4	11.4743	0.194102	0.227697		Post 10 min	A4	9.64776	0.201039	0.231998
	B4	68.3601					B4	55.8604					B4	47.7208					B4	55.4971					B4	81.9397					B4	57.7927					B4	59.1148					B4	47.9895
Post 20 min	A5	32.1429	0.457483	0.366082		Post 20 min	A5	18.5588	0.329031	0.263469		Post 20 min	A5	25.2679	0.554859	0.530271		Post 20 min	A5	13.1357	0.212175	0.346473		Post 20 min	A5	16.546	0.2281	0.247399		Post 20 min	A5	18.4744	0.381814	0.525652		Post 20 min	A5	12.9676	0.274738	0.322289		Post 20 min	A5	14.6827	0.335533	0.387203
	B5	70.2602					B5	56.4044					B5	45.5393					B5	61.91					B5	72.5383					B5	48.3858					B5	47.1997					B5	43.7594
(A) % recovery in FRAP'ed dendrite												(B) GFP signal (AU) in reference dendrite - Control for signal bleaching
	Pre	Post1min	Post3min	Post5min	Post10min	Post20min							Pre	Post1min	Post3min	Post5min	Post10min	Post20min
Neuron 1 (Larva 1)	1	0.136262	0.140531	0.150218	0.219931	0.366082						Neuron 1 (larva 1)	61.2074	74.8347	68.7093	66.9862	68.3601	70.2602
Neuron 2 (Larva 2)	1	0.123766	0.144692	0.144736	0.177681	0.263469						Neuron 2 (larva 2)	60.4096	57.3214	62.5617	55.0807	55.8604	56.4044
Neuron 3 (Larva 3)	1	0.196544	0.222763	0.236486	0.378748	0.530271						Neuron 3 (larva 3)	65.5526	58.3548	53.3581	52.7379	47.7208	45.5393
Neuron 4 (Larva 4)	1	0.218281	0.227608	0.280807	0.318668	0.346473						Neuron 4 (larva 4)	70.9741	59.3531	57.7184	54.1196	55.4971	61.91
Neuron 5 (Larva 5)	1	0.125684	0.1426	0.164193	0.188966	0.247399						Neuron 5 (larva 5)	97.9013	96.9645	92.522	86.5155	81.9397	72.5383
Neuron 6 (Larva 6)	1	0.155291	0.17904	0.204396	0.297658	0.525652						Neuron 6 (larva 6)	82.3089	70.2528	64.9665	64.4374	57.7927	48.3858
Neuron 7 (Larva 7)	1	0.117407	0.127671	0.156197	0.227697	0.322289						Neuron 7 (larva 7)	68.8123	72.6126	61.493	63.0646	59.1148	47.1997
Neuron 8 (Larva 8)	1	0.132781	0.170895	0.170795	0.231998	0.387203						Neuron 8 (larva 8)	54.3352	55.7338	49.6633	48.6705	47.9895	43.7594
Avg	1	0.150752	0.169475	0.188478	0.255168	0.373605						Avg	70.1877	68.1785	63.874	61.4516	59.2844	55.7496
SD	0	0.0371851	0.0382365	0.0484095	0.0697235	0.106457												79% of starting signal value
n	8	8	8	8	8	8
SEM	0	0.0131469	0.0135186	0.0171154	0.024651	0.0376381
